# Supplementary material for: Highly Sustainable Dyes Adsorption in Wastewater Using Textile Filters Fabricated by UV Irradiation
Source: Polymers (Basel). 2023 Dec 19;16(1):15. doi: 10.3390/polym16010015 (PMC10780358; doi:10.3390/polym16010015)
Supplement: Supplementary file 1 [file polymers-16-00015-s001.zip]

Archive with 1 entries (1 files):
- polymers-2683947-supplementary.pdf
